# Supplementary material for: Solvent-Controlled Strategy for Color-Tunable Fluorescence Carbon Dots and Their Application in Light-Emitting Diodes
Source: Molecules. 2024 Sep 25;29(19):4552. doi: 10.3390/molecules29194552 (PMC11477868; doi:10.3390/molecules29194552)
Supplement: Supplementary file 1 [file molecules-29-04552-s001.zip]

Archive with 1 entries (1 files):
- molecules-3204018-supplementary.pdf
